# Supplementary material for: Biomimetic Assessment of 3D-Printed T-Shape Joints Bio-Inspired by the Stem-Branch Junction in Common Ash (Fraxinus excelsior L.) Trees
Source: Biomimetics (Basel). 2025 Dec 28;11(1):15. doi: 10.3390/biomimetics11010015 (PMC12838859; doi:10.3390/biomimetics11010015)
Supplement: Supplementary file 1 [file biomimetics-11-00015-s001.zip]

Archive with 4 entries (4 files):
- Primary data.xlsx
- S1_CrossSectionOf_ILA_CT.mp4
- S2_Cells_in_branch-stem 3D rotated.mp4
- S3_ILA_3D_rotated_detail.mp4
