# Supplementary material for: Biomimetic Assessment of 3D-Printed T-Shape Joints Bio-Inspired by the Stem-Branch Junction in Common Ash (Fraxinus excelsior L.) Trees
Source: Biomimetics (Basel). 2025 Dec 28;11(1):15. doi: 10.3390/biomimetics11010015 (PMC12838859; doi:10.3390/biomimetics11010015)
Supplement: Supplementary file 1 [file biomimetics-11-00015-s001.zip › Primary data.xlsx]

## Sheet: stem-branch junctions
results of stiffness properties of stem-branch junctions
	stiffness			dimensions of branches		dimensions of stems
	St, N.mm	Sc, N.mm	St/Sc ratio	height, mm	width, mm	height, mm	width, mm
1	1179.39	1214.49	0.971098	42.53	40.76	45.21	45.33
2	1415.96	1418.96	0.99789	49.35	48.53	59.81	44.29
3	1797.77	1819.72	0.987937	42.82	45.62	77.12	73.34
4	1515.56	1560.88	0.970964	55.31	52.02	72.61	71.32
5	759.511	711.805	1.06702	31.04	29.75	79.52	77.12
6	809.827	790.228	1.0248	35.96	33.16	58.8	54.44
7	803.347	766.037	1.04871	34.12	28.97	31.58	30.5
8	741.852	737.851	1.00542	32.27	31.18	29.34	30.3
9	610.909	576.815	1.05911	24.43	23.41	43.94	44.54
10	948.596	974.417	0.973501	26.13	24.57	40.43	38.82
11	298.6	284.319	1.05023	25.77	26.73	25.23	26.73
12	711.345	673.973	1.05545	26.52	26.17	38.76	38.58
13	924.855	876.187	1.05555	31.64	30.84	43.16	44.4
14	633.705	608.534	1.04136	28.8	27.7	32.49	32.9
15	747.588	724.607	1.03172	34.93	31.93	32.28	32.26
16	674.695	700.809	0.962738	32.78	30.4	33.21	33.87
17	1150.48	1114.55	1.03224	38.21	36.27	48.88	47.46
18	260.713	246.08	1.05947	18.02	18.51	35.03	33.4
19	872.549	902.364	0.966959	32.3	30.13	40.37	39.77
20	1497.79	1528.4	0.979972	43.75	42.12	56.85	52.73
21	1399.43	1342.55	1.04237	57.38	51.8	50.56	50.2

## Sheet: 3D-prints
results of mechanical properties of 3D-prints
	bending strength	bending modulus	deflection	deflection	type of T-joint	presence of ILA	direction of
No.	MOR, MPa	MOE, MPa	y max, mm	y at16N, mm	Symmetry	ILA	Loading
1	71.1544	1639.72	12.4574	3.05168	unsymm	no-ILA	tens.
2	68.4702	1637.7	12.7022	3.15721	unsymm	no-ILA	tens.
3	68.3273	1655.28	11.283	3.10525	unsymm	no-ILA	tens.
4	67.0059	1651.38	11.5778	3.13389	unsymm	no-ILA	tens.
5	67.8226	1674.78	12.5504	3.06861	unsymm	no-ILA	tens.
6	70.0236	1661.17	12.0051	3.12	unsymm	no-ILA	tens.
7	69.2217	1667.98	12.9856	3.08715	unsymm	no-ILA	tens.
8	70.4467	1700.77	11.7809	3.03136	unsymm	no-ILA	tens.
9	66.8026	1691.28	10.9718	3.05482	unsymm	no-ILA	tens.
10	69.203	1599.47	12.735	3.16944	unsymm	no-ILA	tens.
11	70.2189	1680.75	11.9456	3.05495	unsymm	no-ILA	compr.
12	70.8401	1713.03	11.7037	3.10176	unsymm	no-ILA	compr.
13	73.5934	1685.24	12.7383	3.06866	unsymm	no-ILA	compr.
14	71.1314	1682.15	11.6036	3.13309	unsymm	no-ILA	compr.
15	70.1574	1678.32	11.706	3.0795	unsymm	no-ILA	compr.
16	69.4967	1631.2	11.876	3.13611	unsymm	no-ILA	compr.
17	69.3368	1687.53	11.7512	3.11487	unsymm	no-ILA	compr.
18	71.69	1743.61	13.1825	3.03571	unsymm	no-ILA	compr.
19	71.39	1633.82	11.5981	3.11708	unsymm	no-ILA	compr.
20	76.1995	1682.65	12.7978	3.08115	unsymm	no-ILA	compr.
21	69.0028	1668.65	11.19	3.10476	unsymm	ILA	tens.
22	69.6711	1674.61	11.0199	3.09947	unsymm	ILA	tens.
23	72.704	1637.98	12.462	3.16761	unsymm	ILA	tens.
24	69.888	1715.13	10.7382	2.99961	unsymm	ILA	tens.
25	70.1231	1663.06	10.7225	3.14181	unsymm	ILA	tens.
26	70.5045	1610.74	11.1228	3.17482	unsymm	ILA	tens.
27	71.0134	1685.44	11.2967	3.10675	unsymm	ILA	tens.
28	70.1239	1697.87	9.55613	3.06763	unsymm	ILA	tens.
29	70.8108	1672.94	12.3814	3.05368	unsymm	ILA	tens.
30	70.9482	1718.14	11.0799	3.01512	unsymm	ILA	tens.
31	72.8249	1628.72	12.1946	3.12822	unsymm	ILA	compr.
32	74.3073	1663.32	11.3724	3.11964	unsymm	ILA	compr.
33	72.2585	1655.82	12.2763	3.16668	unsymm	ILA	compr.
34	72.8423	1651.57	12.3842	3.11222	unsymm	ILA	compr.
35	70.7802	1635.89	12.4977	3.20499	unsymm	ILA	compr.
36	71.7599	1668.4	12.0599	3.12397	unsymm	ILA	compr.
37	70.4204	1605.49	12.7626	3.21972	unsymm	ILA	compr.
38	71.4302	1720.91	11.7599	3.10072	unsymm	ILA	compr.
39	71.6176	1672.67	12.1279	3.1274	unsymm	ILA	compr.
40	71.491	1627.14	12.4683	3.14815	unsymm	ILA	compr.
41	71.1339	1656.3	13.0781	3.12705	symm	no-ILA	tens.
42	71.7956	1662.03	13.2445	3.11959	symm	no-ILA	tens.
43	70.4383	1703.03	12.891	3.08116	symm	no-ILA	tens.
44	70.002	1641.88	13.403	3.17783	symm	no-ILA	tens.
45	69.392	1632.05	12.8869	3.13808	symm	no-ILA	tens.
46	72.2083	1647.17	13.0756	3.15279	symm	no-ILA	tens.
47	72.456	1654.87	12.8523	3.19826	symm	no-ILA	tens.
48	75.4777	1618.11	14.0972	3.42269	symm	no-ILA	tens.
49	65.0461	1668.35	12.895	3.19102	symm	no-ILA	tens.
50	70.2941	1667.81	12.5518	3.16334	symm	no-ILA	tens.
51	71.7358	1669.28	12.7115	3.12541	symm	no-ILA	compr.
52	72.5041	1586.66	14.0446	3.35449	symm	no-ILA	compr.
53	71.1087	1698.88	12.315	3.12193	symm	no-ILA	compr.
54	74.8355	1665.15	14.7597	3.37618	symm	no-ILA	compr.
55	72.8215	1660.19	13.0391	3.15847	symm	no-ILA	compr.
56	73.2896	1623.23	13.8456	3.31951	symm	no-ILA	compr.
57	67.9117	1670.73	12.2004	3.15776	symm	no-ILA	compr.
58	70.5927	1675.02	12.925	3.14812	symm	no-ILA	tens.
59	72.2419	1688.87	12.733	3.13506	symm	no-ILA	compr.
60	71.4445	1657.91	12.7965	3.18195	symm	no-ILA	compr.
61	74.3736	1660.6	13.2829	3.15471	symm	ILA	tens.
62	71.9141	1673.92	12.7291	3.06045	symm	ILA	tens.
63	73.2386	1551.09	13.4065	3.24611	symm	ILA	tens.
64	74.0446	1701.73	12.2431	3.07554	symm	ILA	tens.
65	69.6481	1577.56	12.5623	3.201	symm	ILA	tens.
66	68.3899	1561.48	12.938	3.2811	symm	ILA	tens.
67	69.6632	1564.02	12.8097	3.215	symm	ILA	tens.
68	72.533	1652.91	12.6818	3.14246	symm	ILA	tens.
69	71.9139	1661.03	12.8016	3.16719	symm	ILA	compr.
70	69.8619	1563.92	13.0262	3.23992	symm	ILA	tens.
71	74.0454	1679.35	12.469	3.14167	symm	ILA	compr.
72	71.3649	1646.7	12.3586	3.15908	symm	ILA	compr.
73	70.9471	1623.11	12.8004	3.18957	symm	ILA	compr.
74	71.3795	1642.24	13.0687	3.17457	symm	ILA	compr.
75	73.8182	1615.79	13.1659	3.22304	symm	ILA	tens.
76	68.7821	1592.8	12.6475	3.19979	symm	ILA	tens.
77	73.3997	1682.77	12.983	3.17502	symm	ILA	compr.
78	71.6431	1665.69	12.7946	3.16855	symm	ILA	compr.
79	72.7126	1696.99	12.4355	3.10712	symm	ILA	compr.
80	68.6715	1607.26	12.444	3.22908	symm	ILA	compr.
